# Supplementary material for: Arbuscular Mycorrhizal Fungi Mediate the Acclimation of Rice to Submergence
Source: Plants (Basel). 2024 Jul 10;13(14):1908. doi: 10.3390/plants13141908 (PMC11280967; doi:10.3390/plants13141908)
Supplement: Supplementary file 1 [file plants-13-01908-s001.zip]

Archive with 1 entries (1 files):
- plants-3066668-supplementary.pdf
